# Supplementary material for: From Nano to Micro Polyion Complex Vesicles: Synthetic Cells with Membrane-Embedded Enzymes
Source: ACS Appl Mater Interfaces. 2025 Aug 11;17(33):47426–35. doi: 10.1021/acsami.5c11988 (PMC12371685; doi:10.1021/acsami.5c11988)
Supplement: Supplementary file 2 [file am5c11988_si_002.xlsx]

## Sheet: Hoja1
	Size calculator
	Diameter (nm) =	299.327
	NaCl (mM) value	150
	PCD (%) value	86
